# Supplementary material for: A COLQ Missense Mutation in Sphynx and Devon Rex Cats with Congenital Myasthenic Syndrome
Source: PLoS One. 2015 Sep 1;10(9):e0137019. doi: 10.1371/journal.pone.0137019 (PMC4556666; doi:10.1371/journal.pone.0137019)
Supplement: S3 Table — Ensembl gene identifications are provided (www.ensembl.org). The description of the genes was obtained from the GeneCards database (www.genecards.org/). Expression data (mouse and human) were extracted from BioGPS (http://biogps.org). Mouse knockout data were extracted from the Mouse Genome Informatics (MGI) database (www.informatics.jax.org). Prediction of functional effect of SNP was performed using Polyphen2 (http://genetics.bwh.harvard.edu/pph2/index.shtml). (XLSX) [file pone.0137019.s006.xlsx]

## Sheet: Feuil1
Ensembl Gene ID	Gene	Description (from GeneCards: www.genecards.org)	Expression data (mouse and human from BioGPS: http://biogps.org)	Phenotype of an existing KO mouse (www.informatics.jax.org)	Genomic sequencing of exons	Variants identified in exons and in exon-intron boudaries	Prediction of functional effect of SNP (Polyphen2: http://genetics.bwh.harvard.edu/pph2/index.shtml)	Consistency with the autosomal recessive inheritance pattern
ENSFCAG00000027175	ZNF385D	Zinc finger protein 385D	High in muscles	No KO	Yes	No variant	-	-
ENSFCAG00000007748	UBE2E2	Ubiquitin-conjugating enzyme E2E 2	Ubiquitous	Renal/urinary phenotype	Yes	No variant	-	-
ENSFCAG00000029267	EEF1A1	Eukaryotic Translation Elongation Factor 1 Alpha 1	Ubiquitous	Tumoral phenotye	No	No variant	-	-
ENSFCAG00000024719	UBE2E1	Ubiquitin-conjugating enzyme E2E 1	High in muscles	KO not analysed	Yes	One synonymous SNP in exon 4, c.384A>G	-	No
ENSFCAG00000008700	NKIRAS1	NFKB inhibitor interacting Ras-like 1	High in muscles and in nervous tissue	KO not analysed	Yes	No variant	-	-
ENSFCAG00000027540	NR1D2	Nuclear receptor subfamily 1, group D, member 2	High in muscles and in nervous tissue	No gross abnormality	Yes	One SNP in exon 4, c.652C>A	P218T, predicted benign	No
ENSFCAG00000026441	SEC61G	Sec61 Gamma Subunit	Ubiquitous, weak in muscles	No KO	Yes	Two SNPs in exon 1, c.22G>A and c.127A>G	V8I and R43, both predicted benign	No
ENSFCAG00000022754	THRB	Thyroid hormone receptor, beta	Ubiquitous	Elevated T3, T4, and TSH serum levels, abnormal ear morphology, deafness, abnormal thyroid morphology	No	-	-	-
ENSFCAG00000029030	STK39	p21 protein (Cdc42/Rac)-activated kinase	Weak in muscles, high in testis, salivary and lacrymal glands	Reduced fertility. Elevated albumin-creatinine ratio.	No	-	-	-
ENSFCAG00000010409	RARB	Retinoic acid receptor, beta	Ubiquitous	Reduced growth	No	-	-	-
ENSFCAG00000031328	TOP2B	Topoisomerase (DNA) II beta 180kDa	Expressed in osteoblasts, immune cells, lymph nodes, bone marrow and fetal brain	Abnormal innervation. Death due to respiratory failure	No	-	-	-
